# Supplementary material for: Impact of CT Intensity and Contrast Variability on Deep-Learning-Based Lung-Nodule Detection: A Systematic Review of Preprocessing and Harmonization Strategies (2020–2025)
Source: Diagnostics (Basel). 2026 Jan 8;16(2):201. doi: 10.3390/diagnostics16020201 (PMC12839842; doi:10.3390/diagnostics16020201)
Supplement: Supplementary file 1 [file diagnostics-16-00201-s001.zip]

Archive with 1 entries (1 files):
- diagnostics-4033769-supplementary.pdf
